# Supplementary material for: Nationwide Genomic Surveillance of Human Respiratory Adenoviruses in 2023–2024: Evidence of Extensive Diversity and Recombination in Russia
Source: Viruses. 2026 Jan 21;18(1):136. doi: 10.3390/v18010136 (PMC12846442; doi:10.3390/v18010136)
Supplement: Supplementary file 1 [file viruses-18-00136-s001.zip]

Archive with 2 entries (2 files):
- viruses-4094482-Supplementary_Figure S1.png
- viruses-4094482-Supplementary_Figure S2.png
